# Supplementary material for: Changes in Intestinal Microbial Community of the Black Tiger Shrimp Penaeus monodon in Response to Triclocarban Exposure
Source: Biology (Basel). 2025 Nov 3;14(11):1542. doi: 10.3390/biology14111542 (PMC12650320; doi:10.3390/biology14111542)
Supplement: Supplementary file 1 [file biology-14-01542-s001.zip]

Archive with 1 entries (1 files):
- biology-3921100-supplementary.pdf
